# Supplementary material for: ﻿New species of the genus Molanna Curtis, 1834 (Trichoptera, Molannidae) in China inferred from morphology and DNA barcodes
Source: Zookeys. 2022 Jul 14;1112:161–78. doi: 10.3897/zookeys.1112.84475 (PMC9848726; doi:10.3897/zookeys.1112.84475)
Supplement: XML Treatment for Molanna truncata [file zookeys.1112.84475-treatment1.xml]

<!DOCTYPE tp:taxon-treatment
  PUBLIC "-//TaxonX//DTD Taxonomic Treatment Publishing DTD v0 20100105//EN" "tax-treatment-NSO.dtd">
<tp:taxon-treatment xmlns:tp="http://www.plazi.org/taxpub"><tp:treatment-meta><kwd-group><label>Taxon classification</label><kwd>
                <named-content content-type="kingdom">Animalia</named-content>
              </kwd><kwd>
                <named-content content-type="order">Trichoptera</named-content>
              </kwd><kwd>
                <named-content content-type="family">Molannidae</named-content>
              </kwd></kwd-group><mixed-citation publication-type="journal"><person-group><name><surname>Ge</surname><given-names>Xin-yu</given-names></name><name><surname>Peng</surname><given-names>Lang</given-names></name><name><surname>Du</surname><given-names>Jie</given-names></name><name><surname>Sun</surname><given-names>Chang-hai</given-names></name><name><surname>Wang</surname><given-names>Bei-xin</given-names></name></person-group><article-title>﻿New species of the genus <italic><tp:taxon-name><tp:taxon-name-part taxon-name-part-type="genus" reg="Molanna">Molanna</tp:taxon-name-part></tp:taxon-name></italic> Curtis, 1834 (<tp:taxon-name><tp:taxon-name-part taxon-name-part-type="order">Trichoptera</tp:taxon-name-part></tp:taxon-name>, <tp:taxon-name><tp:taxon-name-part taxon-name-part-type="family">Molannidae</tp:taxon-name-part></tp:taxon-name>) in China inferred from morphology and DNA barcodes</article-title><source>Zookeys</source><day>14</day><month>07</month><year>2022</year><volume>1112</volume><fpage>161</fpage><lpage>178</lpage><pub-id pub-id-type="doi">10.3897/zookeys.1112.84475</pub-id></mixed-citation></tp:treatment-meta><tp:nomenclature><label>﻿</label><tp:taxon-name>
              <object-id xmlns:xlink="http://www.w3.org/1999/xlink" content-type="arpha" xlink:type="simple">17E539CA-4460-5495-89E8-F2E9A2D96ACC</object-id>
              <tp:taxon-name-part taxon-name-part-type="genus" reg="Molanna">Molanna</tp:taxon-name-part>
              <tp:taxon-name-part taxon-name-part-type="species" reg="truncata">truncata</tp:taxon-name-part>
              <object-id xmlns:xlink="http://www.w3.org/1999/xlink" content-type="zoobank" xlink:type="simple">https://zoobank.org/82EBA03B-56EC-42F7-83E4-3CD0F8D4D3BF</object-id>
            </tp:taxon-name><tp:taxon-authority>Ge, Peng &amp; Sun</tp:taxon-authority><tp:taxon-status xmlns:xlink="http://www.w3.org/1999/xlink" xlink:type="simple">sp. nov.</tp:taxon-status><xref ref-type="fig" rid="F1">Fig. 1A–F</xref></tp:nomenclature><tp:treatment-sec sec-type="type material" id="SECID0EFWBG"><title>Type material.</title><p><bold><italic>Holotype</italic></bold>: 1♂, P.R. China, Si-chuan Province, Aba Prefecture, Jiu-zhaigou County, Jiu-zhaigou National Nature Reserve, Xi-niu-hai (Fig. <xref ref-type="fig" rid="F2">2</xref>), <named-content xmlns:xlink="http://www.w3.org/1999/xlink" content-type="dwc:verbatimCoordinates" xlink:type="simple"><named-content content-type="geo-json" specific-use="{&#34;type&#34;:&#34;Point&#34;,&#34;coordinates&#34;:[103.896111,33.195000]}" id="NCID0EXWBG" xlink:type="simple">33°11'42"N, 103°53'46"E</named-content></named-content>, alt. 2348 m, 7 VII 2019, leg. X.Y. Ge &amp; Y. Wang (<abbrev xmlns:xlink="http://www.w3.org/1999/xlink" xlink:title="Insect Collection, Nanjing Agricultural University" id="ABBRID0E3WBG" xlink:type="simple">NJAU</abbrev>). <bold><italic>Paratypes</italic></bold>: 2 ♂, same data as holotype (<abbrev xmlns:xlink="http://www.w3.org/1999/xlink" xlink:title="Insect Collection, Nanjing Agricultural University" id="ABBRID0EDXBG" xlink:type="simple">NJAU</abbrev>).</p><fig id="F1" position="float" orientation="portrait"><object-id xmlns:xlink="http://www.w3.org/1999/xlink" content-type="doi" xlink:type="simple">10.3897/zookeys.1112.84475.figure1</object-id><object-id xmlns:xlink="http://www.w3.org/1999/xlink" content-type="arpha" xlink:type="simple">30B64948-1C46-5260-848E-F58E8923EB68</object-id><label>Figure 1.</label><caption><p><italic><tp:taxon-name><tp:taxon-name-part taxon-name-part-type="genus" reg="Molanna">Molanna</tp:taxon-name-part><tp:taxon-name-part taxon-name-part-type="species" reg="truncata">truncata</tp:taxon-name-part></tp:taxon-name></italic> sp. nov. Male adult, holotype <bold>A</bold> genitalia, lateral view <bold>B</bold> genitalia, dorsal view <bold>C</bold> genitalia, ventral view <bold>D</bold> phallus, lateral view <bold>E</bold> forewing <bold>F</bold> hind wing. Abbreviations: sup app, superior appendage. mes app, mesal appendage; mem lob, membranous lobe; dor pro, ven pro, inn pro, dorsal, ventral, and inner processes of inferior appendage, respectively; pha, phallus. Sc, Subcosta; R, Radius; M, Media; Cu, Cunitus; A, Anal. Scale bars: 200 μm.</p></caption><graphic xmlns:xlink="http://www.w3.org/1999/xlink" xlink:href="zookeys-1112-161_article-84475__-g001.jpg" position="float" orientation="portrait" xlink:type="simple" id="oo_715138.jpg"><uri content-type="original_file" xlink:type="simple">https://binary.pensoft.net/fig/715138</uri></graphic></fig><fig id="F2" position="float" orientation="portrait"><object-id xmlns:xlink="http://www.w3.org/1999/xlink" content-type="doi" xlink:type="simple">10.3897/zookeys.1112.84475.figure2</object-id><object-id xmlns:xlink="http://www.w3.org/1999/xlink" content-type="arpha" xlink:type="simple">F3280CE2-F520-5C93-A462-A856B6B5D8FD</object-id><label>Figure 2.</label><caption><p>Type locality of <italic><tp:taxon-name><tp:taxon-name-part taxon-name-part-type="genus" reg="Molanna">Molanna</tp:taxon-name-part><tp:taxon-name-part taxon-name-part-type="species" reg="truncata">truncata</tp:taxon-name-part></tp:taxon-name></italic> sp. nov., Xi-niu-hai in the Jiu-zhaigou National Nature Reserve, China.</p></caption><graphic xmlns:xlink="http://www.w3.org/1999/xlink" xlink:href="zookeys-1112-161_article-84475__-g002.jpg" position="float" orientation="portrait" xlink:type="simple" id="oo_715139.jpg"><uri content-type="original_file" xlink:type="simple">https://binary.pensoft.net/fig/715139</uri></graphic></fig></tp:treatment-sec><tp:treatment-sec sec-type="Other specimens" id="SECID0EDZBG"><title>Other specimens.</title><p>1♂ P.R. China, Si-chuan Province, Aba Prefecture, Jiu-zhaigou County, Jiu-zhaigou National Nature Reserve, Wu-hua-hai, <named-content xmlns:xlink="http://www.w3.org/1999/xlink" content-type="dwc:verbatimCoordinates" xlink:type="simple"><named-content content-type="geo-json" specific-use="{&#34;type&#34;:&#34;Point&#34;,&#34;coordinates&#34;:[103.881944,33.158889]}" id="NCID0EMZBG" xlink:type="simple">33°9'32"N, 103°52'55"E</named-content></named-content>, alt. 2377 m, 20 VII 2014, leg. Y. Cao (<abbrev xmlns:xlink="http://www.w3.org/1999/xlink" xlink:title="Insect Collection, Nanjing Agricultural University" id="ABBRID0ERZBG" xlink:type="simple">NJAU</abbrev>). 2♂ P.R. China, Si-chuan Province, Aba Prefecture, Jiu-zhaigou County, Jiu-zhaigou National Nature Reserve, Lu-wei-hai, <named-content xmlns:xlink="http://www.w3.org/1999/xlink" content-type="dwc:verbatimCoordinates" xlink:type="simple"><named-content content-type="geo-json" specific-use="{&#34;type&#34;:&#34;Point&#34;,&#34;coordinates&#34;:[103.913333,33.221667]}" id="NCID0EYZBG" xlink:type="simple">33°13'18"N, 103°54'48"E</named-content></named-content>, alt. 2299 m, 10 VII 2019, 19 VII 2014, leg. C.Y. Qin (<abbrev xmlns:xlink="http://www.w3.org/1999/xlink" xlink:title="Insect Collection, Nanjing Agricultural University" id="ABBRID0E4ZBG" xlink:type="simple">NJAU</abbrev>).</p></tp:treatment-sec><tp:treatment-sec sec-type="diagnosis" id="SECID0EB1BG"><title>Diagnosis.</title><p>The new species is similar to <italic><tp:taxon-name><tp:taxon-name-part taxon-name-part-type="genus" reg="Molanna">M.</tp:taxon-name-part><tp:taxon-name-part taxon-name-part-type="species" reg="yaeyamensis">yaeyamensis</tp:taxon-name-part></tp:taxon-name></italic><xref ref-type="bibr" rid="B11">Ito 2006</xref> from Japan (Ishigaki and Iriomote islands), but can be differentiated by the following characters: (1) superior appendages in <italic><tp:taxon-name><tp:taxon-name-part taxon-name-part-type="genus" reg="Molanna">M.</tp:taxon-name-part><tp:taxon-name-part taxon-name-part-type="species" reg="truncata">truncata</tp:taxon-name-part></tp:taxon-name></italic> sp. nov. in dorsal view have subrhomboid shape and basally bearing a slender thick seta, whereas <italic><tp:taxon-name><tp:taxon-name-part taxon-name-part-type="genus" reg="Molanna">M.</tp:taxon-name-part><tp:taxon-name-part taxon-name-part-type="species" reg="yaeyamensis">yaeyamensis</tp:taxon-name-part></tp:taxon-name></italic> have subsquare superior appendages with no such thick setae in dorsal view; (2) in <italic><tp:taxon-name><tp:taxon-name-part taxon-name-part-type="genus" reg="Molanna">M.</tp:taxon-name-part><tp:taxon-name-part taxon-name-part-type="species" reg="truncata">truncata</tp:taxon-name-part></tp:taxon-name></italic> sp. nov. mesal appendages have a subrectangular shape in lateral view, whereas in <italic><tp:taxon-name><tp:taxon-name-part taxon-name-part-type="genus" reg="Molanna">M.</tp:taxon-name-part><tp:taxon-name-part taxon-name-part-type="species" reg="yaeyamensis">yaeyamensis</tp:taxon-name-part></tp:taxon-name></italic> mesal appendages have an ellipsoidal shape in lateral view; (3) inferior appendages with tiny triangular inner processes in <italic><tp:taxon-name><tp:taxon-name-part taxon-name-part-type="genus" reg="Molanna">M.</tp:taxon-name-part><tp:taxon-name-part taxon-name-part-type="species" reg="truncata">truncata</tp:taxon-name-part></tp:taxon-name></italic> sp. nov., compared to long digitate inner processes (about 2/3 as long as dorsal process) in <italic><tp:taxon-name><tp:taxon-name-part taxon-name-part-type="genus" reg="Molanna">M.</tp:taxon-name-part><tp:taxon-name-part taxon-name-part-type="species" reg="yaeyamensis">yaeyamensis</tp:taxon-name-part></tp:taxon-name></italic>; and 4) ventral processes of inferior appendages in <italic><tp:taxon-name><tp:taxon-name-part taxon-name-part-type="genus" reg="Molanna">M.</tp:taxon-name-part><tp:taxon-name-part taxon-name-part-type="species" reg="truncata">truncata</tp:taxon-name-part></tp:taxon-name></italic> sp. nov. in ventral view are somewhat stub-like and the lateral margin has a distally bristled, tiny process, which is both absent in <italic><tp:taxon-name><tp:taxon-name-part taxon-name-part-type="genus" reg="Molanna">M.</tp:taxon-name-part><tp:taxon-name-part taxon-name-part-type="species" reg="yaeyamensis">yaeyamensis</tp:taxon-name-part></tp:taxon-name></italic>.</p></tp:treatment-sec><tp:treatment-sec sec-type="description" id="SECID0EO4BG"><title>Description.</title><p>Specimens in alcohol with compound eyes black, thorax, abdomen and legs black to grayish white, without patterns. Body medium-sized, length 7.3–7.7 mm (<italic>N</italic> = 3). Head 0.95 mm long, about 1.75 times wider than length, ocelli absent. Front of vertex with subquadrate setal wart, posterolateral portion with two pairs of setal warts. Pronotum nearly trapezoidal, Pronotum anterior margin slightly sinuous, slightly concave anteromesad, posterior margin slightly concave, with one pair of setal warts.</p><p><bold><italic>Male genitalia</italic></bold>: Abdominal segment IX in lateral view (Fig. <xref ref-type="fig" rid="F1">1A</xref>), irregularly pentagonal, convex anteriorly and posteriorly. Superior appendages in lateral view (Fig. <xref ref-type="fig" rid="F1">1A</xref>), trapezoidal, covered with many long and short setae, posterior margin straight; in dorsal view (Fig. <xref ref-type="fig" rid="F1">1B</xref>), subrhomboid, posterior margin irregularly serrated, each with slender thick setae at ventromesal base. In lateral view (Fig. <xref ref-type="fig" rid="F1">1A</xref>) mesal appendages subrectangular shape with narrow base and wider distal part, distal end slightly produced ventrad, with each side having 3–4 thick long setae, setose apically; in dorsal view, somewhat tubular, with base slightly thickened, with longitudinal membranous lobe mesally from base to apex. In lateral view, inferior appendages one-segmented, slightly shorter than mesal appendages, each divided into dorsal and ventral processes externally, and with a tiny triangular inner process (Fig. <xref ref-type="fig" rid="F1">1B</xref>); dorsal processes each with apex curved upwards in lateral view (Fig. <xref ref-type="fig" rid="F1">1B</xref>), sparsely setose, apical and lateral margins each sinuate, inner margins each arc-shaped in dorsal view; ventral processes in lateral view halfway shorter than dorsal processes, in ventral view (Fig. <xref ref-type="fig" rid="F1">1C</xref>) somewhat stub-like, lateral margin with distally bristled, tiny process. Phallus arched, with one pair of thin, long sclerites on apical half of dorsal surface (Fig. <xref ref-type="fig" rid="F1">1D</xref>).</p><p><bold><italic>Male wings</italic></bold>: Forewings (Fig. <xref ref-type="fig" rid="F1">1E</xref>): Venation fairly complete, typical for the genus, without obvious marks. R<sub>2</sub> very short jointed with R<sub>1</sub>, M 3-branched. M and Cu<sub>1</sub> fused at very base, Cu<sub>2</sub> not extended to margin, 1A and 2A merged at base and running to posterior margin and then curved anteriad to Cu<sub>1b</sub>. Hind wings (Fig. <xref ref-type="fig" rid="F1">1F</xref>): Venation of male hind wing much reduced, with band of dark setae running near midline.</p></tp:treatment-sec><tp:treatment-sec sec-type="etymology" id="SECID0EW6BG"><title>Etymology.</title><p>The Latin adjective <italic>truncatus</italic>, -<italic>a</italic>, <italic>um</italic> refers to the truncate shape of the superior appendages posterior margin in lateral view.</p></tp:treatment-sec><tp:treatment-sec sec-type="distribution" id="SECID0EDAAI"><title>Distribution.</title><p>China (Si-chuan).</p></tp:treatment-sec><ref-list><ref id="B11"><mixed-citation xmlns:xlink="http://www.w3.org/1999/xlink" xlink:type="simple"><person-group><name name-style="western"><surname>Ito</surname><given-names>T</given-names></name></person-group> (<year>2006</year>) <article-title>A new species of the genus <italic><tp:taxon-name><tp:taxon-name-part taxon-name-part-type="genus">Molanna</tp:taxon-name-part></tp:taxon-name></italic> Curtis (<tp:taxon-name><tp:taxon-name-part taxon-name-part-type="order">Trichoptera</tp:taxon-name-part></tp:taxon-name>, <tp:taxon-name><tp:taxon-name-part taxon-name-part-type="family">Molannidae</tp:taxon-name-part></tp:taxon-name>) from the Yaeyama Islands, the southernmost part of Japan.</article-title><source>Limnology</source><volume>7</volume>(<issue>3</issue>): <fpage>205</fpage>–<lpage>211</lpage>. <ext-link xlink:type="simple" ext-link-type="doi" xlink:href="10.1007/s10201-006-0185-x">https://doi.org/10.1007/s10201-006-0185-x</ext-link></mixed-citation></ref></ref-list></tp:taxon-treatment>
